# Supplementary material for: Thrombospondin-Related Anonymous Protein (TRAP) Family Expression by Babesia bovis Life Stages within the Mammalian Host and Tick Vector
Source: Microorganisms. 2022 Nov 2;10(11):2173. doi: 10.3390/microorganisms10112173 (PMC9694230; doi:10.3390/microorganisms10112173)
Supplement: Supplementary file 1 [file microorganisms-10-02173-s001.zip]

Archive with 1 entries (1 files):
- microorganisms-1998749-SI.mov
